# Supplementary material for: Antibacterial Activities of Monsonia Angustifolia and Momordica Balsamina Linn Extracts against Carbapenem-Resistant Acinetobacter Baumannii
Source: Plants (Basel). 2022 Sep 12;11(18):2374. doi: 10.3390/plants11182374 (PMC9503486; doi:10.3390/plants11182374)
Supplement: Supplementary file 1 [file plants-11-02374-s001.zip]

Archive with 1 entries (1 files):
- plants-1889006-supplementary.pdf
